# Supplementary material for: Phenylalanine Butyramide: A Butyrate Derivative as a Novel Inhibitor of Tyrosinase
Source: Int J Mol Sci. 2024 Jul 3;25(13):7310. doi: 10.3390/ijms25137310 (PMC11242249; doi:10.3390/ijms25137310)
Supplement: Supplementary file 1 [file ijms-25-07310-s001.zip]

Archive with 1 entries (1 files):
- ijms-3062353-supplementary.pdf
